# Supplementary material for: Epidemiological analysis of Leishmania tropica strains and giemsa-stained smears from Syrian and Turkish leishmaniasis patients using multilocus microsatellite typing (MLMT)
Source: PLoS Negl Trop Dis. 2017 Apr 12;11(4):e0005538. doi: 10.1371/journal.pntd.0005538 (PMC5402985; doi:10.1371/journal.pntd.0005538)
Supplement: S1 Table — (XLSX) [file pntd.0005538.s001.xlsx]

## Sheet: Isolate List
					Combined Analysis of 93 L. tropica data			Analysis of 58 L. tropica samples
input order	Culture/Slide	Lab-code	WHO code	Geographic origin	Main Population	Mediterranean (K:3)	Şanlıurfa (K:2)	Main Population	Sub Population-B (K:3)	Sub Population C (K:3)	MON Group
1	Culture	TRO-36	MHOM/TR/1997/YO001	south-eastern Turkey	Mediterranean	Med. Sub-Pop-2					NA
2	Culture	TRO-37	MHOM/TR/1998/YO002	Adana, Turkey	Mediterranean	Med. Sub-Pop-2					NA
3	Culture	TRO-34	MHOM/TR/1998/YO003	Adana, Turkey	Şanlıurfa		Şan. Sub-Pop-1				NA
4	Culture	TRO-21	MHOM/TR/1995/EP13	south-eastern Turkey	Şanlıurfa		Şan. Sub-Pop-1				NA
5	Culture	TRO-22	MHOM/TR/1995/URFA7	Sanliurfa, Turkey	Şanlıurfa		Şan. Sub-Pop-1				NA
6	Culture	TRO-122	MHOM/TR/1995/URFA40	Sanliurfa, Turkey	Şanlıurfa		Şan. Sub-Pop-1				NA
7	Culture	TRO-35	MHOM/TR/1998/YO007	Aydin region, south of Izmir, Turkey	Şanlıurfa		Şan. Sub-Pop-1				NA
8	Culture	TRO-38	MHOM/TR/1998/YO004	Adana, Turkey	Şanlıurfa		Şan. Sub-Pop-1				NA
9	Culture	TRO-96	MHOM/TR/1995/URFA1	Sanliurfa, Turkey	Şanlıurfa		Şan. Sub-Pop-2				NA
10	Culture	TRO-97	MHOM/TR/1995/URFA3	Sanliurfa, Turkey	Şanlıurfa		Şan. Sub-Pop-1				NA
11	Culture	TRO-98	MHOM/TR/1995/URFA5	Sanliurfa, Turkey	Şanlıurfa		Şan. Sub-Pop-2				NA
12	Culture	TRO-99	MHOM/TR/1995/URFA10	Sanliurfa, Turkey	Şanlıurfa		Şan. Sub-Pop-2				NA
13	Culture	TRO-100	MHOM/TR/1995/URFA11	Sanliurfa, Turkey	Şanlıurfa		Şan. Sub-Pop-2				NA
14	Culture	TRO-101	MHOM/TR/1995/URFA12	Sanliurfa, Turkey	Şanlıurfa		Şan. Sub-Pop-2				NA
15	Culture	TRO-102	MHOM/TR/1995/URFA14	Sanliurfa, Turkey	Şanlıurfa		Şan. Sub-Pop-2				NA
16	Culture	TRO-103	MHOM/TR/1995/URFA15	Sanliurfa, Turkey	Şanlıurfa		Şan. Sub-Pop-2				NA
17	Culture	TRO-104	MHOM/TR/1995/URFA16	Sanliurfa, Turkey	Şanlıurfa		Şan. Sub-Pop-2				NA
18	Culture	TRO-106	MHOM/TR/1995/URFA19	Sanliurfa, Turkey	Şanlıurfa		Şan. Sub-Pop-2				NA
19	Culture	TRO-107	MHOM/TR/1995/URFA20	Sanliurfa, Turkey	Şanlıurfa		Şan. Sub-Pop-2				NA
20	Culture	TRO-108	MHOM/TR/1995/URFA21	Sanliurfa, Turkey	Şanlıurfa		Şan. Sub-Pop-2				NA
21	Culture	TRO-109	MHOM/TR/1995/URFA23	Sanliurfa, Turkey	Şanlıurfa		Şan. Sub-Pop-2				NA
22	Culture	TRO-110	MHOM/TR/1995/URFA27	Sanliurfa, Turkey	Şanlıurfa		Şan. Sub-Pop-2				NA
23	Culture	TRO-114	MHOM/TR/1995/URFA39	Sanliurfa, Turkey	Şanlıurfa		Şan. Sub-Pop-2				NA
24	Culture	TRO-111	MHOM/TR/1995/URFA29	Sanliurfa, Turkey	Şanlıurfa		Şan. Sub-Pop-2				NA
25	Culture	TRO-115	MHOM/TR/1995/URFA42	Sanliurfa, Turkey	Şanlıurfa		Şan. Sub-Pop-2				NA
26	Culture	TRO-116	MHOM/TR/1995/URFA46	Sanliurfa, Turkey	Şanlıurfa		Şan. Sub-Pop-2				NA
27	Culture	TRO-117	MHOM/TR/1995/URFA57	Sanliurfa, Turkey	Şanlıurfa		Şan. Sub-Pop-2				NA
28	Culture	TRO-118	MHOM/TR/1995/URFA62	Sanliurfa, Turkey	Şanlıurfa		Şan. Sub-Pop-2				NA
29	Culture	TRO-119	MHOM/TR/1995/URFA65	Sanliurfa, Turkey	Şanlıurfa		Şan. Sub-Pop-2				NA
30	Culture	TRO-120	MHOM/TR/1995/URFA26	Sanliurfa, Turkey	Şanlıurfa		Şan. Sub-Pop-2				NA
31	Culture	TRO-121	MHOM/TR/1995/URFA7	Sanliurfa, Turkey	Şanlıurfa		Şan. Sub-Pop-2				NA
32	Culture	TRO-122	MHOM/TR/1995/URFA40	Sanliurfa, Turkey	Şanlıurfa		Şan. Sub-Pop-2				NA
33	Culture	TRO-112	MHOM/TR/1995/URFA36	Sanliurfa, Turkey	Şanlıurfa		Şan. Sub-Pop-2				NA
34	Culture	TRO-113	MHOM/TR/1995/URFA37	Sanliurfa, Turkey	Şanlıurfa		Şan. Sub-Pop-2				NA
35	Culture	TRO-105	MHOM/TR/1995/URFA18	Sanliurfa, Turkey	Şanlıurfa		Şan. Sub-Pop-2				NA
36	Culture	EPTRO-1	MHOM/TR/1995/EP30	Niğde, Turkey	Mediterranean	Med. Sub-Pop-2		Population B	Sub Population-B-3		MON-55
37	Culture	EPTRO-2	MHOM/TR/1999/EP40	Şanlıurfa, Turkey	Şanlıurfa		Şan. Sub-Pop-2	Population A			MON-304
38	Culture	EPTRO-3	MHOM/TR/1999/EP41	Şanlıurfa, Turkey	Şanlıurfa		Şan. Sub-Pop-2	Population A			MON-304
39	Culture	EPTRO-4	MHOM/TR/2002/EP78	Malatya, Turkey	Şanlıurfa		Şan. Sub-Pop-2	Population A			MON-304
40	Culture	EPTRO-5	MHOM/TR/2003/EP83	Aydın, Turkey	Mediterranean	Med. Sub-Pop-2		Population C		Sub Population C-3	MON-303
41	Culture	EPTRO-6	MHOM/TR/2003/EP87	Şanlıurfa, Turkey	Şanlıurfa		Şan. Sub-Pop-2	Population A			MON-304
42	Culture	EPTRO-7	MHOM/TR/2003/EP90	İzmir, Turkey	Mediterranean	Med. Sub-Pop-2		Population C		Sub Population C-3	MON-200
43	Culture	EPTRO-8	MHOM/TR/2004/EP92	Şanlıurfa, Turkey	Şanlıurfa		Şan. Sub-Pop-2	Population A			MON-304
44	Culture	EPTRO-9	MHOM/TR/2004/EP94	Muğla, Turkey	Mediterranean	Med. Sub-Pop-2		Population C		Sub Population C-2	MON-200
45	Culture	EPTRO-10	MHOM/TR/2004/EP95	Şanlıurfa, Turkey	Şanlıurfa		Şan. Sub-Pop-2	Population A			MON-304
46	Culture	EPTRO-11	MHOM/TR/2004/EP97	Şanlıurfa, Turkey	Şanlıurfa		Şan. Sub-Pop-2	Population A			MON-304
47	Culture	EPTRO-12	MHOM/TR/2004/EP98	Şanlıurfa, Turkey	Şanlıurfa		Şan. Sub-Pop-2	Population A			MON-304
48	Culture	EPTRO-13	MHOM/TR/2004/EP100	Şanlıurfa, Turkey	Şanlıurfa		Şan. Sub-Pop-2	Population A			MON-304
49	Culture	EPTRO-14	MHOM/TR/2004/EP101	Şanlıurfa, Turkey	Şanlıurfa		Şan. Sub-Pop-2	Population A			MON-304
50	Culture	EPTRO-15	MHOM/TR/2004/EP102	Şanlıurfa, Turkey	Şanlıurfa		Şan. Sub-Pop-2	Population A			MON-304
51	Culture	EPTRO-16	MHOM/TR/2004/EP104	Şanlıurfa, Turkey	Şanlıurfa		Şan. Sub-Pop-2	Population A			MON-304
52	Culture	EPTRO-17	MHOM/TR/2004/EP106	Şanlıurfa, Turkey	Şanlıurfa		Şan. Sub-Pop-2	Population A			MON-304
53	Culture	EPTRO-18	MHOM/TR/2004/EP107	Şanlıurfa, Turkey	Şanlıurfa		Şan. Sub-Pop-2	Population A			MON-304
54	Culture	EPTRO-19	MHOM/TR/2005/EP122	Aydın, Turkey	Mediterranean	Med. Sub-Pop-2		Population C		Sub Population C-3	MON-303
55	Culture	EPTRO-20	MHOM/TR/2005/EP123	Aydın, Turkey	Mediterranean	Med. Sub-Pop-2		Population C		Sub Population C-3	MON-303
56	Culture	EPTRO-21	MHOM/TR/2005/EP125	Aydın, Turkey	Mediterranean	Med. Sub-Pop-2		Population C		Sub Population C-3	MON-303
57	Culture	EPTRO-22	MHOM/TR/2005/EP128	Aydın, Turkey	Mediterranean	Med. Sub-Pop-2		Population C		Sub Population C-3	MON-303
58	Culture	EPTRO-23	MHOM/TR/2005/EP129	Aydın, Turkey	Mediterranean	Med. Sub-Pop-2		Population C		Sub Population C-3	MON-303
59	Culture	EPTRO-24	MHOM/TR/2006/EP131	Şanlıurfa, Turkey	Şanlıurfa		Şan. Sub-Pop-1	Population A			MON-304
60	Culture	EPTRO-25	MHOM/TR/2007/EP133	Aydın, Turkey	Mediterranean	Med. Sub-Pop-2		Population C		Sub Population C-3	MON-303
61	Culture	EPTRO-26	MHOM/TR/2007/EP136	Aydın, Turkey	Mediterranean	Med. Sub-Pop-2		Population C		Sub Population C-1	MON-303
62	Culture	EPTRO-27	MHOM/TR/2007/EP140	Aydın, Turkey	Mediterranean	Med. Sub-Pop-2		Population C		Sub Population C-3	MON-303
63	Culture	EPTRO-28	MHOM/TR/2007/EP142	Şanlıurfa, Turkey	Şanlıurfa		Şan. Sub-Pop-1	Population A			MON-304
64	Culture	EPTRO-29	MHOM/TR/2008/EP144	Aydın, Turkey	Mediterranean	Med. Sub-Pop-1		Population C		Sub Population C-1	MON-304
65	Culture	EPTRO-30	MHOM/TR/2008/EP160	Aydın, Turkey	Mediterranean	Med. Sub-Pop-2		Population C		Sub Population C-3	MON-312
66	Culture	EPTRO-31	MHOM/TR/2009/EP170*	Manisa, Turkey	Mediterranean	Med. Sub-Pop-1		Population C		Sub Population C-2	MON-315
67	Culture	EPTRO-32	MHOM/TR/2009/EP171	Muş, Turkey	Mediterranean	Med. Sub-Pop-1		Population C		Sub Population C-2	MON-315
68	Culture	EPTRO-33	MHOM/TR/2009/EP172	Manisa, Turkey	Mediterranean	Med. Sub-Pop-1		Population C		Sub Population C-2	MON-315
69	Culture	EPTRO-34	MHOM/TR/2015/CBUM1	Syrian patient/ Turkey	Şanlıurfa		Şan. Sub-Pop-1	Population A			NA
70	Culture	EPTRO-35	MHOM/TR/2015/CBUM2	Syrian patient/ Turkey	Şanlıurfa		Şan. Sub-Pop-1	Population A			NA
71	Culture	EPTRO-36	MHOM/TR/2015/CBUM3	Syrian patient/ Turkey	Şanlıurfa		Şan. Sub-Pop-1	Population A			NA
72	Culture	EPTRO-37	MHOM/TR/2015/CBUM4	Syrian patient/ Turkey	Şanlıurfa		Şan. Sub-Pop-1	Population A			NA
73	Culture	EPTRO-38	MHOM/TR/2015/CBUM5	Syrian patient/ Turkey	Şanlıurfa		Şan. Sub-Pop-1	Population A			NA
74	Slide	EPTRO-39	MHOM/TR/2015/SYRSLIDE1	Syrian patient/ Turkey	Mediterranean	Med. Sub-Pop-3		Population B	Sub Population-B-2		NA
75	Slide	EPTRO-40	MHOM/TR/2015/TRSLIDE2	Gaziantep, Turkey	Mediterranean	Med. Sub-Pop-3		Population B	Sub Population-B-2		NA
76	Slide	EPTRO-41	MHOM/TR/2015/TRSLIDE3	Gaziantep, Turkey	Mediterranean	Med. Sub-Pop-3		Population B	Sub Population-B-2		NA
77	Slide	EPTRO-42	MHOM/TR/2015/TRSLIDE4	Gaziantep, Turkey	Mediterranean	Med. Sub-Pop-3		Population B	Sub Population-B-2		NA
78	Slide	EPTRO-43	MHOM/TR/2015/SYRSLIDE5	Syrian patient/ Turkey	Mediterranean	Med. Sub-Pop-3		Population B	Sub Population-B-3		NA
79	Slide	EPTRO-44	MHOM/TR/2015/TRSLIDE6	Gaziantep, Turkey	Mediterranean	Med. Sub-Pop-3		Population B	Sub Population-B-2		NA
80	Slide	EPTRO-45	MHOM/TR/2015/TRSLIDE7	Gaziantep, Turkey	Mediterranean	Med. Sub-Pop-3		Population B	Sub Population-B-2		NA
81	Slide	EPTRO-46	MHOM/TR/2015/TRSLIDE8	Gaziantep, Turkey	Mediterranean	Med. Sub-Pop-3		Population B	Sub Population-B-2		NA
82	Slide	EPTRO-47	MHOM/TR/2015/TRSLIDE9	Gaziantep, Turkey	Mediterranean	Med. Sub-Pop-3		Population B	Sub Population-B-3		NA
83	Slide	EPTRO-48	MHOM/TR/2015/TRSLIDE10	Gaziantep, Turkey	Mediterranean	Med. Sub-Pop-3		Population B	Sub Population-B-3		NA
84	Slide	EPTRO-49	MHOM/TR/2015/SYRSLIDE11	Syrian patient/ Turkey	Mediterranean	Med. Sub-Pop-1		Population B	Sub Population-B-3		NA
85	Slide	EPTRO-50	MHOM/TR/2015/SYRSLIDE12	Syrian patient/ Turkey	Şanlıurfa		Şan. Sub-Pop-1	Population A			NA
86	Slide	EPTRO-51	MHOM/TR/2015/SYRSLIDE13	Syrian patient/ Turkey	Şanlıurfa		Şan. Sub-Pop-1	Population B	Sub Population-B-1		NA
87	Slide	EPTRO-52	MHOM/TR/2015/SYRSLIDE14	Syrian patient/ Turkey	Şanlıurfa		Şan. Sub-Pop-1	Population A			NA
88	Slide	EPTRO-53	MHOM/TR/2015/SYRSLIDE15	Syrian patient/ Turkey	Mediterranean	Med. Sub-Pop-3		Population B	Sub Population-B-1		NA
89	Slide	EPTRO-54	MHOM/TR/2015/SYRSLIDE16	Syrian patient/ Turkey	Mediterranean	Med. Sub-Pop-1		Population B	Sub Population-B-1		NA
90	Slide	EPTRO-55	MHOM/TR/2015/SYRSLIDE17	Syrian patient/ Turkey	Mediterranean	Med. Sub-Pop-1		Population B	Sub Population-B-1		NA
91	Slide	EPTRO-56	MHOM/TR/2015/SYRSLIDE18	Syrian patient/ Turkey	Mediterranean	Med. Sub-Pop-1		Population B	Sub Population-B-1		NA
92	Slide	EPTRO-57	MHOM/TR/2015/SYRSLIDE19	Syrian patient/ Turkey	Mediterranean	Med. Sub-Pop-1		Population B	Sub Population-B-1		NA
93	Slide	EPTRO-58	MHOM/TR/2015/SYRSLIDE20	Syrian patient/ Turkey	Mediterranean	Med. Sub-Pop-1		Population B	Sub Population-B-3		NA
*: L. topica isolate cultured from VL patient.
