# Supplementary material for: Epidemiological analysis of Leishmania tropica strains and giemsa-stained smears from Syrian and Turkish leishmaniasis patients using multilocus microsatellite typing (MLMT)
Source: PLoS Negl Trop Dis. 2017 Apr 12;11(4):e0005538. doi: 10.1371/journal.pntd.0005538 (PMC5402985; doi:10.1371/journal.pntd.0005538)
Supplement: S2 Table — (XLSX) [file pntd.0005538.s002.xlsx]

## Sheet: MLMT data of Present study
			Expected bp:	66		112		180		62		190		181		106		61		245		62		186		205
				Fragment Lenghts of the Microsatellite Markers
	Lab Code	WHO Code	Location	GA1		GA9n		LIST7033		4GTG		LIST7010		LIST7027		27GTGn		GA6		LIST7040		GA2		LIST7011		LIST7039
1	EP-30	MHOM/TR/1995/EP30	Niğde	11	11	7	7	8	8	4	4	35	35	9	9	8	8	8	8	15	15	5	5	17	17	16	16
2	EP-40	MHOM/TR/1999/EP40	Şanlıurfa	11	11	7	8	7	7	5	5	23	23	6	10	9	9	8	8	15	15	5	5	nd	nd	11	11
3	EP-41	MHOM/TR/1999/EP41	Şanlıurfa	11	11	7	7	7	7	5	5	23	23	6	10	7	9	8	8	15	24	5	5	19	19	11	11
4	EP-78	MHOM/TR/2002/EP78	Malatya	11	11	nd	nd	7	7	5	5	23	23	6	10	7	9	8	8	15	24	5	5	19	19	11	11
5	EP-83	MHOM/TR/2003/EP83	Aydın	11	11	7	7	7	7	5	5	nd	nd	8	8	8	8	8	8	17	17	5	5	16	16	27	27
6	EP-87	MHOM/TR/2003/EP87	Şanlıurfa	11	11	7	8	7	7	5	5	23	23	6	10	7	9	8	8	15	24	5	5	19	19	11	11
7	EP-90	MHOM/TR/2003/EP90	İzmir	11	11	7	7	7	7	5	5	25	25	8	8	8	8	8	8	15	15	5	5	16	16	25	28
8	EP-92	MHOM/TR/2004/EP92	Şanlıurfa	11	11	7	8	7	7	5	5	21	23	6	10	7	9	8	8	15	24	5	5	19	19	11	11
9	EP-94	MHOM/TR/2004/EP94	Muğla	11	11	7	7	7	7	5	5	25	25	9	9	8	8	8	8	15	15	5	5	17	17	11	11
10	EP-95	MHOM/TR/2004/EP95	Şanlıurfa	11	11	7	8	7	7	5	5	21	23	6	10	7	9	8	8	15	24	5	5	18	18	11	11
11	EP-97	MHOM/TR/2004/EP97	Şanlıurfa	11	11	7	8	7	7	5	5	23	23	6	10	7	9	8	8	15	24	5	5	19	19	11	11
12	EP-98	MHOM/TR/2004/EP98	Şanlıurfa	11	11	7	8	7	7	5	5	23	23	6	10	9	9	8	8	15	24	5	5	19	19	11	11
13	EP-100	MHOM/TR/2004/EP100	Şanlıurfa	11	11	7	8	7	7	5	5	23	23	6	10	7	9	8	8	15	15	5	5	19	19	11	11
14	EP-101	MHOM/TR/2004/EP101	Şanlıurfa	11	11	7	8	7	7	5	5	23	23	10	10	7	9	8	8	15	24	5	5	19	19	11	11
15	EP-102	MHOM/TR/2004/EP102	Şanlıurfa	11	11	7	8	7	7	5	5	23	23	6	10	7	9	8	8	15	15	5	5	19	19	11	11
16	EP-104	MHOM/TR/2004/EP104	Şanlıurfa	11	11	7	8	7	7	5	5	23	23	6	10	7	7	8	8	15	24	5	5	19	19	11	11
17	EP-106	MHOM/TR/2004/EP106	Şanlıurfa	11	11	7	8	7	7	5	5	23	23	6	10	7	9	8	8	15	24	5	5	19	19	11	11
18	EP-107	MHOM/TR/2004/EP107	Şanlıurfa	11	11	7	8	7	7	5	5	23	23	6	10	7	9	8	8	15	24	5	5	19	19	11	11
19	EP-122	MHOM/TR/2005/EP122	Aydın	11	11	7	7	7	7	5	5	nd	nd	8	8	8	8	8	8	15	15	5	5	16	16	26	27
20	EP-123	MHOM/TR/2005/EP123	Aydın	11	11	7	7	7	7	5	5	nd	nd	8	8	8	8	8	8	17	17	5	5	16	16	25	26
21	EP-125	MHOM/TR/2005/EP125	Aydın	11	11	7	7	7	7	5	5	nd	nd	8	8	8	8	8	8	17	17	5	5	16	16	25	26
22	EP-128	MHOM/TR/2005/EP128	Aydın	11	11	7	7	7	7	5	5	nd	nd	8	8	8	8	8	8	15	15	5	5	16	16	27	28
23	EP-129	MHOM/TR/2005/EP129	Aydın	11	11	7	7	7	7	5	5	nd	nd	8	8	8	8	8	8	15	15	5	5	16	16	26	27
24	EP-131	MHOM/TR/2006/EP131	Şanlıurfa	11	11	7	8	7	7	5	5	23	23	6	10	7	9	8	8	15	24	5	5	18	17	11	11
25	EP-133	MHOM/TR/2007/EP133	Aydın	11	11	7	7	7	7	5	5	nd	nd	8	8	8	8	8	8	17	17	5	5	16	16	26	26
26	EP-136	MHOM/TR/2007/EP136	Aydın	11	11	7	7	7	7	5	5	nd	nd	8	8	8	8	8	8	nd	nd	5	5	16	16	21	22
27	EP-140	MHOM/TR/2007/EP140	Aydın	11	11	7	7	7	7	5	5	nd	nd	8	8	8	8	8	8	17	17	5	5	16	16	26	27
28	EP-142	MHOM/TR/2007/EP142	Şanlıurfa	11	11	7	8	7	7	5	5	23	23	6	10	7	9	8	8	15	17	5	5	nd	nd	11	11
29	EP-144	MHOM/TR/2008/EP144	Aydın	11	11	7	8	7	7	5	5	30	30	9	9	8	9	8	8	15	17	5	5	19	19	22	28
30	EP-160	MHOM/TR/2008/EP160	Aydın	11	11	7	7	7	7	5	5	nd	nd	8	8	8	8	8	8	15	17	5	5	16	16	26	27
31	EP-170	MHOM/TR/2009/EP170	Manisa	11	11	7	7	7	7	5	5	nd	nd	9	9	8	8	8	8	15	15	5	5	17	17	17	17
32	EP-171	MHOM/TR/2009/EP171	Muş	11	11	7	7	7	7	5	5	nd	nd	9	9	8	8	8	8	15	15	5	5	17	17	17	17
33	EP-172	MHOM/TR/2009/EP172	Manisa	11	11	7	7	7	7	5	5	34	34	9	9	8	8	8	8	15	15	5	5	17	17	17	17
34	SY-1	MHOM/TR/2015/CBUM1	Syrian	11	11	7	8	7	7	5	5	21	23	6	10	7	9	8	8	15	24	5	5	18	18	11	11
35	SY-2	MHOM/TR/2015/CBUM2	Syrian	11	11	7	8	7	7	5	5	21	23	6	10	7	9	8	8	15	24	5	5	18	18	11	11
36	SY-3	MHOM/TR/2015/CBUM3	Syrian	11	11	7	8	7	7	5	5	21	23	6	10	7	9	8	8	15	24	5	5	18	18	11	11
37	SY-4	MHOM/TR/2015/CBUM4	Syrian	11	11	7	8	7	7	5	5	21	23	6	10	7	9	8	8	15	24	5	5	18	18	11	11
38	SY-5	MHOM/TR/2015/CBUM5	Syrian	11	11	7	8	7	7	5	5	21	23	6	10	7	9	8	8	15	24	5	5	18	18	11	11
39	Slide-1	MHOM/TR/2015/SYRSLIDE1	Syrian	12	12	nd	nd	8	8	6	6	22	22	6	10	8	8	8	8	15	15	8	8	16	16	11	11
40	Slide-2	MHOM/TR/2015/TRSLIDE2	Gaziantep	12	12	8	9	8	8	5	5	22	22	6	10	7	8	8	8	15	24	6	6	16	16	11	11
41	Slide-3	MHOM/TR/2015/TRSLIDE3	Gaziantep	11	11	7	8	8	8	5	5	22	22	6	10	7	9	8	8	15	24	6	6	16	16	11	11
42	Slide-4	MHOM/TR/2015/TRSLIDE4	Gaziantep	12	12	8	8	7	7	6	6	22	22	8	8	7	8	8	8	15	15	8	8	9	9	nd	nd
43	Slide-5	MHOM/TR/2015/SYRSLIDE5	Syrian	12	12	7	7	8	8	5	5	22	22	8	8	8	8	8	8	nd	nd	6	6	16	16	nd	nd
44	Slide-6	MHOM/TR/2015/TRSLIDE6	Gaziantep	11	11	7	8	8	8	5	5	22	22	6	10	8	8	8	8	17	17	6	6	17	17	11	11
45	Slide-7	MHOM/TR/2015/TRSLIDE7	Gaziantep	11	11	7	7	8	8	5	5	22	22	8	8	8	8	8	8	17	17	6	6	16	16	11	11
46	Slide-8	MHOM/TR/2015/TRSLIDE8	Gaziantep	11	11	8	9	8	8	5	5	22	22	6	10	8	8	8	8	15	15	6	6	16	16	11	11
47	Slide-9	MHOM/TR/2015/TRSLIDE9	Gaziantep	11	11	7	8	7	7	5	5	22	22	8	8	8	8	8	8	15	15	6	6	9	9	nd	nd
48	Slide-10	MHOM/TR/2015/TRSLIDE10	Gaziantep	12	12	7	7	8	8	5	5	22	22	8	8	8	8	8	8	15	15	5	5	9	9	nd	nd
49	Slide-11	MHOM/TR/2015/SYRSLIDE11	Syrian	11	11	7	8	8	8	5	5	22	23	9	9	8	8	8	8	15	15	5	5	9	9	nd	nd
50	Slide-12	MHOM/TR/2015/SYRSLIDE12	Syrian	11	11	7	8	7	7	5	5	22	22	6	10	7	9	8	8	15	24	5	5	17	17	11	11
51	Slide-13	MHOM/TR/2015/SYRSLIDE13	Syrian	11	11	7	8	7	7	5	5	28	28	6	10	7	9	8	8	15	24	6	6	17	17	11	11
52	Slide-14	MHOM/TR/2015/SYRSLIDE14	Syrian	11	11	7	8	7	7	5	5	23	23	6	10	7	9	8	8	15	24	6	6	17	17	11	11
53	Slide-15	MHOM/TR/2015/SYRSLIDE15	Syrian	11	11	7	8	7	7	5	5	22	22	7	7	8	8	8	8	nd	nd	6	6	17	17	11	11
54	Slide-16	MHOM/TR/2015/SYRSLIDE16	Syrian	11	11	7	8	7	7	5	5	22	22	nd	nd	5	5	8	8	nd	nd	6	6	17	17	16	16
55	Slide-17	MHOM/TR/2015/SYRSLIDE17	Syrian	11	11	7	8	7	7	5	5	22	22	12	12	5	5	8	8	nd	nd	6	6	17	17	16	16
56	Slide-18	MHOM/TR/2015/SYRSLIDE18	Syrian	11	11	7	8	7	7	5	5	23	23	nd	nd	5	5	8	8	nd	nd	8	8	17	17	16	16
57	Slide-19	MHOM/TR/2015/SYRSLIDE19	Syrian	11	11	7	8	7	7	5	5	22	22	6	10	5	5	8	8	15	24	6	6	17	17	16	16
58	Slide-20	MHOM/TR/2015/SYRSLIDE20	Syrian	11	11	nd	nd	8	8	5	5	22	22	9	9	8	8	8	8	15	15	6	6	9	9	16	16
59	ISL-590		Control	11	11	7	7	8	8	5	5	28	28	12	12	5	5	8	8	23	23	8	8	15	15	16	16
